# Supplementary material for: Evidence of disorientation towards immunization on online social media after contrasting political communication on vaccines. Results from an analysis of Twitter data in Italy
Source: PLoS One. 2021 Jul 9;16(7):e0253569. doi: 10.1371/journal.pone.0253569 (PMC8270452; doi:10.1371/journal.pone.0253569)
Supplement: S2 File — (ZIP) [file pone.0253569.s003.zip]

Archive with 2 entries (2 files):
- dataset_id_to_pub.csv
- training_set_id.csv
