# Supplementary material for: Evidence of disorientation towards immunization on online social media after contrasting political communication on vaccines. Results from an analysis of Twitter data in Italy
Source: PLoS One. 2021 Jul 9;16(7):e0253569. doi: 10.1371/journal.pone.0253569 (PMC8270452; doi:10.1371/journal.pone.0253569)
Supplement: S2 File — (ZIP) [file pone.0253569.s003.zip › dataset_id_to_pub.csv]

id	sentiment
947628156516741120	1
947647599900688384	1
947697805124099968	4
947718299768578048	4
947720943413157888	4
947747674626850816	1
947752674992246784	4
947765231165591552	4
947779842522648576	4
947784460086497280	4
947784776982978560	4
947794066481340416	4
947797385840943104	1
947804980290957312	4
947806948371652608	4
947809317834641408	1
947812275599048704	4
947817265227067392	2
947817342335180800	4
947820745794686976	4
947822361952374784	4
947822833601843200	1
947822777272283136	4
947826805813202944	1
947827192003784704	4
947829706472263680	4
947830331226419200	4
947835209201922048	4
947835246636142592	4
947835970614898688	4
947836178992123904	1
947839524641628160	4
947839660683923456	4
947840654255775744	4
947843368855527424	4
947846652987170816	4
947848528138776576	4
947858343242223616	4
947870367628124160	2
947881961200242688	1
947882405725122560	1
947882696973471744	1
947893390166851584	1
947895214311649280	4
947908219468263424	4
947909250290016256	1
947911783414628352	2
947920505918644224	4
947936313520611328	1
947955939696619520	1
947959484227440640	4
947971626402041856	4
947978671209332736	1
947983797622108160	4
947995348710187008	4
948003607655473152	4
948012989205975040	4
948033783952965632	4
948044062296244224	4
948082392891355136	4
948084133678518272	1
948090029297012736	4
948091841127288832	2
948093406101823488	1
948100410715328512	4
948104821642539008	1
948105210425167872	2
948105131886825472	4
948106761965309952	1
948126391496859648	1
948129050031206400	4
948130456314236928	1
948138990477168640	4
948139888423161856	1
948145463957639168	4
948147269806804992	4
948150460246056960	4
948150937771757568	4
948152556819222528	4
948153922446864384	4
948156940269621248	4
948158415163011072	4
948158483102425088	3
948158625473875968	4
948159071093514240	4
948159301721391104	4
948162061481205760	4
948166921891078144	4
948175314277957632	4
948176008489918464	4
948176903961182208	4
948178824059129856	1
948179539540283392	4
948180195957182464	4
948180878286639104	4
948181141852389376	4
948181593327390720	4
948181779839668224	4
948182776033038336	4
948182973089763328	4
948183516961009664	4
948183805319372800	4
948184921872486400	3
948185291050901504	2
948186352193073152	4
948186450226503680	4
948190001661120512	1
948189988671442944	1
948191538638704640	1
948192542901772288	1
948192961329852416	1
948193954440368128	4
948195840597864448	4
948196777445949440	4
948199026331090944	4
948200030384607232	2
948200253639053312	1
948202610145800192	4
948202619893411840	4
948208317146587136	1
948208924276248576	4
948208978613428224	1
948209630546677760	4
948214348035575808	4
948214430160048128	2
948215048857636864	1
948215181389201408	1
948215426609307648	4
948215987005992960	4
948216043687890944	4
948215872417656832	4
948216078496403456	4
948216682350350336	4
948216842832826368	4
948216974991151104	4
948217340130455552	4
948217404944998400	4
948217433961172992	4
948217556590120960	4
948218354313113600	2
948219097363476480	4
948219609353785344	4
948220501587038208	1
948220710794747904	4
948220705908412416	4
948220864595623936	4
948221315156148224	4
948221438074507264	4
948221568509005824	1
948221837879717888	1
948222420242051072	4
948222963278602240	4
948223092475748352	1
948223187753537536	4
948223667246333952	4
948224374330613760	4
948224623275134976	4
948225708022812672	1
948226266674499584	4
948226399759978496	4
948226595088674816	4
948226676437200896	4
948226634632585216	4
948227629731270656	1
948228024993972224	1
948229371801763840	4
948229176410169344	4
948229366777090048	4
948229412687925248	1
948229943883902976	4
948229940045942784	4
948231314855129088	4
948233008905154560	4
948233009626566656	1
948233050978246656	4
948233520593489920	1
948235781860184064	2
948236223373631488	4
948236370719465472	3
948237590842564608	4
948238897343057920	4
948239173366046720	4
948239223286652928	4
948239681791066112	4
948240438191894528	4
948240616684744704	2
948241107116281856	4
948241122844971008	4
948241422016241664	4
948241377057476608	4
948241382438612992	4
948241431352758272	4
948241481642528768	4
948241812266848256	4
948242285707358208	1
948242535859802112	4
948242781880889344	4
948244745544982528	4
948245251088666624	4
948246079056867328	4
948246645203963904	4
948247627434426368	2
948248086060654592	4
948249018051842048	4
948248976788213760	4
948248960153653248	4
948248946362798080	4
948249796351062016	4
948251358221750272	1
948251759788609536	4
948251665966170112	1
948251881444225024	4
948252088529645568	4
948252640772788224	3
948253528778211328	4
948255022650978304	4
948255705668169728	4
948256707632943104	4
948256777036066816	4
948256889661476864	4
948257146403246080	4
948257290796322816	4
948257658867511296	4
948258385878831104	1
948259019432562688	1
948260602631335936	4
948261196066672640	4
948261532420530176	4
948261693733441536	4
948263885739618304	4
948264293690159104	4
948264774571347968	4
948264675652915200	4
948267873721561088	4
948268031196712960	4
948268283110789120	4
948268555904192512	4
948269049653485568	1
948272403041456128	1
948272491956457472	4
948273044904177664	4
948275529869856768	4
948275993315246080	4
948278088986714112	1
948280566406762496	4
948282191125139456	4
948283299117568000	1
948284077974712320	4
948284354291294208	1
948290310735613952	4
948290394059689984	4
948291082999050240	4
948291589532680192	4
948293799146647552	1
948293788501528576	4
948296431252721664	4
948296751965966336	4
948298181665869824	4
948299141389545472	4
948300700366327808	4
948302689351421952	4
948303267351683072	4
948305415426707456	4
948307499706454016	4
948307500352331776	2
948310164779696128	1
948311396755951616	4
948311350383702016	4
948313240207060992	1
948318675718811648	4
948318642789343232	4
948320739157037056	4
948325907357425664	1
948328390616125440	4
948329169162768384	4
948330054244745216	4
948330002977759232	4
948330093369352192	4
948332130840571904	4
948335409448345600	4
948336273651110016	4
948336473241202688	4
948336426931970048	4
948337890345521152	4
948343983591297024	4
948350285784731648	4
948354885682106368	4
948354846931017728	4
948355020600340480	4
948356655892369408	4
948372984766451712	4
948373880116318208	4
948373879340371968	4
948392094489632768	4
948392888660094976	4
948392922369740800	4
948409899318497280	4
948411821450514432	4
948411838173253632	4
948419280525316096	4
948429285660004352	1
948435469947297792	1
948436009586515968	4
948436273328508928	4
948438368123281408	4
948438338901553152	4
948450502022443008	4
948453718059618304	1
948458429546348544	4
948458676242628608	4
948459083182608384	4
948460491978018816	4
948461270717665280	4
948465735524868096	2
948467931033341952	4
948468500376498176	4
948470175585722368	4
948471224073621504	1
948474029362614272	4
948474407529394176	4
948479203179102208	4
948482139619721216	4
948483310111657984	1
948484695536427008	4
948485072281317376	4
948486912662278144	4
948487540406996992	4
948492953344987136	4
948494735479640064	3
948495609291591680	1
948496174721503232	4
948498060824514560	4
948498967247060992	1
948499964421816320	4
948500449564520448	4
948500625498787840	4
948505754872504320	2
948506147752902656	4
948510800221699968	4
948511152560099328	4
948511060956467200	4
948511680664948736	1
948511750231642112	4
948512533400473600	4
948515664289042432	4
948515721935577088	4
948517248360206336	4
948521871124893696	1
948522222695665664	4
948522259207122944	4
948522973681672192	2
948523831089647616	4
948524212548927488	4
948524601348370432	1
948524865144934400	1
948525126169096192	4
948525184092393472	4
948526059498229760	4
948528877189681152	4
948530246705442816	4
948530675904405504	1
948531896945799168	4
948534124414951424	1
948534546038960128	4
948534872796286976	4
948534807503491072	4
948534921957707776	4
948535495834963968	4
948537057114247168	1
948537637639458816	1
948538589398405120	4
948539205306601472	4
948540656204558336	2
948541323912663040	4
948543105724289024	1
948543526484226048	4
948544519666102272	1
948545894571323392	4
948546677404848128	1
948546623927447552	4
948547385390780416	1
948547813851435008	4
948549198730932224	1
948549320642580480	4
948551221471784960	1
948551806711451648	1
948552312053796864	4
948554979173896192	4
948555201325215744	1
948555772669120512	4
948557066934849536	4
948557825156046848	4
948558613890691072	4
948559409965277184	4
948560780252864512	4
948560607170711552	4
948562185386708992	4
948562100246450176	4
948562478518153216	4
948562492522934272	4
948564683111501824	4
948566679109464064	4
948569111503585280	4
948569137835634688	4
948570059949203456	1
948571142369021952	4
948571010873331712	3
948571460494397440	4
948571810261594112	4
948573450087665664	4
948574252730585088	4
948575164735852544	4
948575610728828928	4
948575823514275840	4
948575958323335168	4
948576942168698880	4
948577368947482624	4
948579287095037952	3
948579477067530240	4
948579704788971520	1
948580074164555776	1
948580694862827520	4
948583210547662848	4
948584014511792128	4
948584017829466112	4
948585792280104960	4
948587492780986368	4
948588262653820928	4
948588857909538816	4
948588865228627968	4
948588862208729088	4
948589847182266368	4
948589839502532608	4
948589818988191744	4
948590258324672512	4
948591459569152000	4
948593830609158144	4
948593888780079104	1
948598035407425536	1
948599317878706176	1
948599295917293568	4
948599609131175936	4
948599995225305088	4
948600375166357504	4
948601047127416832	4
948600995185156096	3
948602280856752128	4
948602655823269888	1
948603243625701376	4
948603168195272704	1
948603711575744512	4
948604361525129216	1
948604695257460736	1
948604941580587008	4
948606156443934720	4
948606695655329792	4
948610060481069056	1
948611426670784512	4
948612208510078976	1
948613044606853120	1
948616493402599424	4
948618890824880128	4
948619102633058304	4
948620373087662080	4
948624800322412544	4
948625839683457024	2
948628055131611136	4
948628506950369280	4
948630045144199168	4
948632799434739712	4
948634966145011712	4
948637920763764736	4
948641258465124352	4
948642311625420800	4
948642623551692800	4
948643735172272128	4
948643941477507072	4
948646039027965952	4
948647897414987776	4
948655607426494464	4
948657035956146176	4
948658934419787776	4
948659327212113920	4
948663351504228352	1
948666613095698432	1
948667763542896640	3
948671588492349440	4
948672544604860416	2
948673373424496640	1
948675362128580608	4
948676427649515520	1
948694392310812672	3
948699343036583936	3
948708638310486016	2
948720500590698496	4
948726034052116480	4
948742358799036416	1
948766100921180160	4
948799218701012992	4
948801712785158144	4
948809060962521088	4
948812844769988608	4
948819834804080640	3
948820083916161024	4
948821325883297792	4
948823803718758400	1
948825196739350528	4
948826907222724608	4
948827020070354944	4
948828614698721280	4
948830466085408768	4
948831824226209792	4
948832633978486784	4
948833210540183552	1
948833546260680704	1
948837926179352576	4
948839272534208512	4
948840690359914496	4
948840999505285120	4
948842788225011712	4
948843397804122112	4
948846658024026112	4
948847202193076224	2
948848496349720576	3
948848862063575040	1
948850274684284928	3
948851164824645632	4
948851827700879360	4
948852696467103744	4
948853885996880000	4
948853877834764288	4
948854083896692736	2
948857144903860224	4
948857733289250816	4
948857737160650752	1
948857938231349248	1
948858298241036288	1
948858325889843200	4
948858609458401280	4
948859052888674304	4
948862594504364032	4
948863337584054272	4
948863338045431808	4
948863766061559808	4
948863916406398976	4
948864476366934016	4
948864803874852864	4
948866090821738496	3
948867415827459968	4
948868673124659200	4
948868749444222976	4
948871656033935360	4
948871942429396992	4
948872842124328960	1
948872856972210176	4
948873759993270272	3
948876774313746432	4
948877048113660032	4
948878025101381632	4
948884930485997568	3
948885536256733184	4
948885606943412224	4
948885735909752832	4
948887057010741248	1
948889234814980096	4
948890804046761984	4
948892099801440256	3
948892413967372288	1
948893680076754944	4
948893951716679680	4
948894494954541056	4
948896498066034688	4
948897363803983872	4
948897423946080256	4
948899362243055616	4
948901853705658368	4
948904578875117568	4
948905235468181504	4
948907068550938624	1
948907913757765632	1
948907960314580992	4
948908208432836608	4
948908803453485056	4
948909812305231872	1
948910071760777216	4
948910056757702656	4
948910164173877248	4
948910251927011328	4
948910691691520000	1
948912390434848768	1
948912597801291776	2
948912806799257600	1
948913239462641664	4
948916234120253440	4
948920110252810240	4
948920621559369728	4
948923295809843200	4
948923294136324096	4
948929969660538880	1
948933646349754368	1
948934051095818240	4
948937054049722368	1
948939729051045888	4
948940033305833472	4
948940333362147328	4
948941801838215168	4
948943826554687488	4
948944996794712064	4
948945008597618688	4
948946733052125184	4
948947483207655424	4
948948936718520320	4
948949135994032128	4
948951975596560384	4
948952528753975296	4
948956773423239168	3
948957906594131968	4
948958484703232000	4
948958682926276608	4
948960118145679360	4
948960734276390912	4
948961116729769984	4
948961491079827456	4
948962256137711616	4
948965147711868928	1
948968213668343808	4
948968046407888896	4
948971523389476864	4
948971949195132928	4
948971811181559808	4
948971861702037504	4
948972993505644544	4
948973764108341248	4
948975308195221504	4
948975859435745280	4
948976953159311360	4
948977165978210304	4
948979580555202560	4
948979601770012672	4
948980490903740416	4
948981247828791296	4
948981218527326208	4
948981429098242048	4
948982229472104448	4
948984640106303488	4
948986745881874432	4
948988374337155072	4
948988517119614976	4
948990348218589184	4
948996114145075200	4
948997805548457984	1
948997745720913920	3
948998497558286336	4
949001560276729856	1
949002561025138688	4
949003307300860032	2
949006616476749824	4
949007525701185536	4
949007613659963392	4
949008384077873152	4
949008754338562048	4
949011626560192512	4
949014525340155904	1
949016155955585024	1
949018899382784000	4
949019889481736192	4
949020515695460352	1
949023149034758144	2
949027101834989568	4
949028085881556992	4
949028453889794048	2
949029678324637696	4
949034119752830976	1
949037111835086848	1
949037281045774336	2
949037737293828096	4
949040869574938624	4
949041033102454784	3
949042601734365184	1
949049974381318144	4
949050874097172480	4
949057482462183424	3
949058861960282112	3
949060841084682240	1
949062881567477760	2
949068976017018880	1
949071642843631616	4
949079876199420032	4
949090537449099264	4
949099597460393984	4
949152197274517504	2
949165500587761664	4
949165325198725120	1
949166736724643840	2
949171780538814464	2
949173262520549376	4
949174299335757824	1
949174490554077184	4
949174781496012800	4
949175376323973120	1
949176473415553024	4
949181335670788096	4
949188933086310400	4
949189729932775424	4
949190734657269760	4
949190934272540672	4
949192644453982208	4
949192917201096704	1
949193232768012288	1
949193321049743360	4
949196065093414912	1
949196924036493312	4
949199068793901056	4
949201681371357184	1
949202281626513408	1
949202167877046272	4
949203343100006400	4
949203566228660224	1
949204461469224960	4
949205820251824128	3
949206708123062272	1
949207054748733440	4
949208325153009664	4
949209419396648960	4
949209901456380032	4
949210540559273984	2
949213383248764928	4
949216227150397440	1
949221195395796992	1
949221334235668480	4
949221715409883136	4
949224530953809920	1
949225537460940800	3
949225766214098944	1
949226956133978112	4
949227681551409152	1
949228331622268928	1
949229189332459520	4
949229135796293632	4
949229560914153472	4
949229532728438784	4
949230631342497792	1
949231620833402880	4
949232454493261824	2
949232717593374720	4
949232841568681984	4
949233748293378048	1
949233979588272128	4
949234559031357440	4
949234944697659392	4
949236534229831680	2
949236788215808000	1
949236955765723136	4
949237051479724032	4
949237206673166336	4
949237764981223424	4
949238997313835008	1
949241039352729600	4
949242819981578240	1
949243253370572800	1
949244178894123008	4
949244684269858816	1
949244669266940032	4
949245578030075904	4
949245846146703360	4
949247550955114496	1
949249992631422976	4
949251104986058752	1
949253610357084160	4
949254792232296448	1
949255547752275968	1
949256049491693568	4
949256693791248384	4
949260224208261120	1
949263182782193664	1
949265797490323456	4
949267456987750400	4
949267304780648448	1
949269207673384960	4
949269589774557184	3
949269520501411840	4
949270779589480448	2
949271042421379072	4
949271263285075968	4
949274002136223744	1
949276035668996096	4
949276482735656960	4
949277101735272448	4
949278047097774080	4
949282520843112448	4
949282744693088256	4
949283529212547072	4
949283409158909952	4
949283852404568064	4
949285136310390784	1
949285715275321344	1
949286002220298240	4
949286790929756160	4
949286909146271744	4
949287053392564224	1
949288150039449600	4
949289154512347136	3
949289442195451904	4
949290189549195264	1
949291186027683840	4
949293897603256320	4
949294144840757248	4
949293935725334528	3
949294407429378048	4
949294862880444416	4
949295843869327360	4
949296894047551488	3
949297627098689536	1
949299235933081600	4
949301089119154176	4
949302986588778496	4
949304974059720704	4
949305929962573824	4
949307177784807424	4
949309697714278400	1
949309876932612096	4
949310450067533824	1
949312360371703808	4
949312399009607680	4
949313652397666304	4
949313808572567552	4
949314236953628672	4
949318441818841088	1
949320449174974464	4
949321680500948992	1
949322551091777536	1
949324185129701376	4
949324300980498432	2
949324720008323072	4
949324725209194496	3
949324933141757952	4
949325667824488448	4
949328791310041088	4
949330834968010752	4
949330940953841664	4
949331354155700224	4
949332347299794944	4
949333007546056704	2
949335267927879680	4
949335922113474560	4
949336253782257664	4
949338068439445504	4
949338660641517568	4
949339742700793856	2
949340418998784000	1
949341477997633536	1
949344064360583168	4
949344179938910208	4
949349032023003136	4
949350991899611136	1
949351720609558528	4
949353267808567296	4
949354847052189696	1
949355769761271808	4
949356744643399680	3
949358235903021056	4
949361808699207680	4
949364855886278656	4
949369062286557184	4
949369996563632128	4
949370133977419776	4
949371274345754624	4
949371697903427584	1
949375417999380480	4
949375376215732224	4
949376528193851392	1
949377953573560320	4
949378438854475776	4
949381265421201408	4
949383655226425344	4
949385371103657984	4
949385273510711296	4
949389225346174976	4
949391170672693248	2
949392803318128640	4
949402654157017088	1
949403878554066944	4
949403904269316096	4
949405528610000896	4
949406354464231424	3
949406759516561408	4
949408425607356416	4
949411739556286464	4
949411970146586624	3
949412628417347584	4
949416580739411968	4
949420455093526528	1
949420821222756352	4
949420940085035008	4
949429426076438528	4
949465274297720832	4
949530331723501568	4
949538524193312768	4
949545345243115520	4
949548209189326848	1
949551310684246016	1
949552108344348672	1
949557617248129024	4
949561902018985984	1
949562258773958656	4
949572412391198720	4
949573064026705920	4
949573909992628224	1
949576508192051200	4
949578559160545280	4
949580667716816896	1
949582775388196864	4
949584756714491904	4
949585236601593856	4
949586349585256448	4
949588106138800128	4
949588471244578816	4
949591680419811328	1
949594805469933568	4
949602122177351680	4
949604600528756736	4
949619754549039104	4
949623622695604224	1
949624151576317952	4
949624566959300608	4
949625187879833600	4
949625266367795200	4
949626811406782464	4
949626702937849856	4
949627128710090752	4
949628928821547008	4
949629093598941184	4
949630817797537792	4
949630778471780352	1
949634518364901376	3
949634908921745408	3
949635338569486336	3
949648104806080512	1
949649938450919424	1
949653197316067328	4
949657638039638016	2
949660766004760576	1
949665903129579520	1
949671933066563584	4
949674669371781120	3
949678538927558656	2
949681133121400832	4
949682450824880128	4
949683552752422912	4
949687786831040512	4
949696325918035968	1
949699593142456320	4
949701596757352448	4
949703021021286400	4
949703404565254144	4
949706298643361792	4
949706552554016768	1
949710037844484096	4
949714455138578432	4
949717308741742592	4
949717298612404224	1
949718123460034560	4
949718074185396224	4
949718192427061248	4
949719913928757248	4
949722808862593024	4
949724631493218304	4
949730897753976832	1
949731266835963904	1
949734710007287808	4
949736832119525376	4
949737721983131648	4
949741904161275904	1
949748688922054656	4
949751184843210752	4
949752405373149184	4
949756389425057792	2
949756481494233088	4
949758024066981888	3
949760356737536000	4
949762091753361408	1
949763789364367360	4
949765337238720512	1
949765712469544960	1
949765605019783168	4
949766688781856768	2
949770272864956416	4
949771604678074368	4
949773954650173440	4
949775922416312320	3
949776267787763712	4
949778372040839168	4
949778372804202496	4
949778833540108288	2
949779723047129088	4
949781783083667456	4
949783791047979008	4
949786427096748032	4
949790817987842048	1
949800397153230848	4
949802346455977984	4
949805578406146048	4
949823793933021184	4
949834816622682112	4
949870088286556160	1
949870724948418560	3
949884275813502976	4
949900911593234432	4
949902528849772544	4
949912550774276096	4
949912823618068480	1
949913666434097152	4
949914178705412096	4
949915193378852864	4
949918419431944192	4
949918580912611328	4
949923821942951936	4
949925736156196864	1
949926114461437952	4
949928016414695424	4
949929045353029632	1
949929397485699072	1
949930066359865344	4
949931654289731584	1
949932632426631168	4
949934011442397184	4
949935205686669312	4
949936167889395712	4
949936206023970816	4
949936582865416192	4
949939093613481984	4
949941418134507520	2
949945906278912000	1
949946027603382272	1
949946884226998272	4
949947967833870336	1
949948681452744704	4
949949360489619456	4
949949971410939904	2
949950469257998336	4
949951928682864640	4
949951968465899520	4
949952946426523648	4
949953286525915136	4
949953754622844928	4
949955132200046592	1
949956478575759360	4
949956545906868224	4
949957762766778368	1
949959014317723648	2
949963311117893632	4
949964205670662144	4
949964124682969088	4
949964713865117696	4
949964904232038400	4
949964871210323968	4
949965143743631360	4
949966377485512704	4
949966619094249472	4
949966836132655104	4
949967374731694080	4
949967949187682304	4
949967948420190208	4
949969795977564160	3
949970291748417536	4
949970518479908864	4
949970930968784896	4
949971166181117952	4
949971897382592512	4
949972760079499264	4
949972672376586240	4
949973113990676480	4
949973797016305664	4
949974028546134016	4
949974144694784000	4
949974531212566528	4
949974553320738816	1
949975375597228032	4
949976086884114432	3
949976187161456640	4
949977566261243904	4
949977574238769152	4
949977761174687744	4
949978346812788736	4
949979033390940160	4
949979041116942336	4
949980737616470016	4
949981942170247168	4
949981828932423680	4
949982465095098368	4
949985515134210048	1
949985746231885824	4
949986297871036416	4
949986332201365504	4
949987041479192576	4
949989412452134912	4
949990778012688384	1
949992128805031936	2
949994043248955392	4
949996065587105792	4
949997548827234304	4
949997948657721344	4
949998518378401792	4
949999759678431232	4
950001505557413888	4
950002743669940224	4
950003322660016128	4
950003436099194880	4
950004124791255040	4
950005035055935488	4
950005077984595968	4
950005331807162368	4
950005316095238144	4
950005802844205056	4
950005792530419712	4
950006561832865792	4
950007695037403136	4
950008891043061760	4
950011803182002176	1
950014158115889152	4
950014167498592256	4
950015532803207168	4
950016451938783232	4
950018389367508992	4
950019317868978176	4
950019394700267520	4
950023491918680064	4
950023750434648064	4
950024120745545728	4
950025064153567232	4
950026396885245952	4
950026949006708736	4
950028279724916736	4
950028653060030464	4
950029790773481472	4
950031371296235520	4
950033021587124224	4
950034994499608576	4
950035503700615168	4
950036350291599360	3
950036919831945216	4
950038193818173440	4
950039427191070720	4
950039769156898816	4
950041069646999552	2
950041815402590208	4
950042081950650368	4
950042674719023104	4
950043959614672896	4
950044538042798080	4
950045217838780416	4
950045127975858176	4
950045824947548160	4
950045969076445184	4
950046303043620864	2
950047109356642304	4
950047653525536768	4
950048933811691520	4
950049383990595584	4
950050650066440192	1
950051273025511424	4
950051271280644096	4
950051927454187520	4
950052233873371136	4
950052502417936384	4
950053459755233280	3
950053631776182272	4
950054645866684416	4
950054857234362368	4
950055267177320448	1
950055981484044288	1
950056072668176384	1
950056754821451776	4
950057460890513408	4
950057484877778944	4
950058590689148928	4
950058590345113600	4
950059137378942976	4
950059138796675072	4
950059740255653888	4
950060443896369152	4
950060358961717248	4
950060261947293696	4
950060528390549504	4
950060606635347968	1
950060555213201408	4
950060831512854528	1
950060854862536704	4
950061075931848704	4
950061544737591296	1
950061526026776576	1
950062028202405888	4
950062497129811968	4
950062596190883840	4
950062871324524544	4
950063017693204480	2
950063264196694016	4
950065434296020992	4
950066136489517056	4
950067307128197120	1
950067286966194176	4
950067744157978624	4
950067635173150720	4
950069329139195904	4
950069660497702912	4
950069669502865408	4
950071577021952000	4
950072306075828224	4
950072777884741632	4
950072552671629312	4
950074092689993728	1
950074624532013056	4
950074626041896960	4
950075014958800896	4
950075558326685696	1
950075427443429376	4
950076923144822784	4
950077125725446144	4
950077246261178368	4
950077233208504320	4
950077794255540224	3
950077948794687488	1
950077880402313216	1
950077898702155776	1
950078113442140160	4
950078362856411136	4
950078399460069376	4
950079274052210688	1
950079369233469440	4
950080559904120832	1
950081195886473216	1
950081792891064320	1
950081994213527552	1
950082886027415552	1
950084287851712512	4
950084825767178240	1
950085817288019968	4
950087833175261184	4
950088437754880000	4
950088735835738112	4
950089764111355904	1
950092536059703296	4
950093077372383232	4
950098651703054336	4
950098501899309056	4
950098956029169664	1
950099110362865664	4
950099113214906368	4
950100260843609984	4
950101291308605440	4
950101523907854336	1
950102471749324800	1
950103717344436224	4
950103917232295936	4
950106002531209216	4
950108718087262208	4
950109778818236416	1
950111236318027776	2
950112396642783232	4
950113786723229696	4
950113945985089536	4
950113938338930688	4
950116912251457536	4
950118641864990720	4
950121272008200192	4
950121410785103872	4
950124307706974208	4
950124209358999552	4
950125266579476480	4
950126973615001600	4
950127589066248192	2
950132935960748032	4
950137584797167616	3
950137635149893632	3
950138842018959360	1
950139093391937536	1
950139380076859392	4
950141502382137344	3
950141828287942656	4
950142708903014400	4
950142878314938368	1
950143168464457728	4
950143581062393856	4
950144056503554048	4
950146027587276800	1
950147716906065920	4
950151061121224704	4
950151202892783616	4
950151544657399808	3
950152098615910400	4
950152671884914688	4
950152665807446016	4
950159141754097664	4
950159198423220224	1
950160264652976128	4
950168222438961152	4
950174900794339328	1
950185004637843456	4
950186613270704128	4
950188861229027328	4
950233233958080512	1
950237826888675328	4
950246622268743680	4
950246627142455296	4
950249665940901888	1
950252915394076672	1
950253801096859648	4
950253802472574976	4
950262665171128320	4
950266220737163264	4
950268333873618944	4
950271406071341056	4
950273304753041408	1
950273580037804032	4
950276569939038208	4
950276990547972096	4
950278140584189952	4
950279647035645952	1
950280030839627776	4
950282453763198976	4
950283439940435968	4
950284171066429440	4
950284405238616064	4
950285559217508352	1
950287287291645952	4
950287430011314176	4
950287937102602240	4
950287962629173248	4
950291013771431936	2
950292036803940352	4
950293375521120256	4
950293445419196416	4
950295045185384448	4
950296157749735424	4
950296293485752320	1
950298376381190144	4
950298447999102976	4
950298324770402304	2
950298560062459904	4
950298853344972800	4
950299701294878720	4
950301116624965632	4
950301125575696384	4
950302269349777408	1
950302453316177920	1
950303322161983488	4
950303647858126848	4
950303713155080192	4
950303745673433088	4
950304029074247680	4
950304715220422656	2
950304712896733184	4
950305928926162944	4
950307840807309312	4
950308261139447808	4
950308613935058944	4
950308876641062912	4
950309639090003968	4
950310443226157056	4
950311747608604672	1
950313020781203456	4
950315404072816640	4
950316989263831040	4
950317228309733376	4
950318339376779264	4
950321284625436672	4
950321947363233792	4
950322139688824832	4
950322357184299008	4
950322630036459520	4
950325884728369152	4
950326055482658816	4
950326205097676800	4
950327099201654784	4
950328523746697216	4
950328841058254848	4
950329016208281600	1
950330152331956224	4
950330519576895488	4
950331711996551168	3
950332357378281472	4
950333789305270272	1
950333960185409536	4
950335201019879424	4
950335481644027904	4
950335883357642752	1
950335839103541248	1
950336069681205248	4
950336760202059776	4
950336954821996544	4
950337551461769216	4
950340182292811776	4
950340606865195008	2
950341532892237824	4
950342295865487360	4
950342694605410304	4
950343489744666624	4
950344180362104832	4
950345497914626048	4
950345566504046592	4
950346028623986688	1
950345855671906304	4
950346164536332288	4
950346405952065536	1
950347217432346624	2
950347233362436096	1
950347420897955840	4
950347554318888960	4
950347844615114752	4
950348027025285120	4
950351624131825664	1
950351411296047104	4
950353692754087936	4
950353758915002368	1
950354089128398848	4
950354639052001280	4
950354789665247232	1
950355737796112384	1
950356718130749440	3
950357324899799040	4
950359122205184000	4
950359028181413888	1
950362171757776896	4
950364567724609536	4
950364573311303680	4
950364651400908800	1
950364529417969664	4
950364765838299136	4
950366551932358656	1
950367130674958336	2
950367236996386816	4
950370676866772992	1
950370921591857152	4
950372170122833920	4
950372867434254336	4
950373612267212800	4
950373861144612864	4
950375419131215872	4
950375315293069312	4
950376585709981696	1
950376650373566464	4
950377319373443072	4
950379343339024384	4
950381598310092800	4
950382191267237888	1
950382343906357248	1
950383317400129536	4
950383240702984192	4
950384164238512128	4
950385557921763328	4
950385386542510080	4
950386077352824832	1
950388828732383232	3
950388981375619072	1
950389764162838528	4
950389774879285248	4
950389912901005312	4
950389918211059712	4
950389925475766272	4
950390904313040896	4
950393705093058560	2
950397330506776576	4
950400517208989696	4
950402552083943424	3
950402980821585920	4
950404259086028800	1
950407022545121280	1
950408132278280192	4
950410276268101632	4
950412208902721536	4
950412119391993856	2
950412050697682944	4
950412859695038464	4
950413625805737984	4
950415571396517888	3
950415725805662208	4
950422677973585920	4
950424852133007360	4
950426887620317184	4
950428295409135616	1
950428833668313088	4
950436520900661248	1
950436709279436800	4
950436749368549376	4
950437329738567680	4
950438067558547456	2
950439172132794368	4
950439368602374144	4
950442020828565504	4
950443830310064128	4
950444662694793216	4
950446860669464576	1
950447767868051456	4
950449745633390592	4
950451445148594176	4
950451569379762176	4
950451953682862080	4
950456301263474688	4
950456596118765568	4
950457201142923264	1
950457949813706752	1
950458119817252864	4
950459028102176768	1
950459806078373888	4
950461251267715072	4
950461156149334016	4
950461514271592448	4
950462734981914624	3
950463411208507392	4
950469349420273664	3
950471354440126464	1
950472672399515648	1
950475979763445760	4
950477212158963712	4
950478777112436736	4
950478747651792896	1
950485961233887232	2
950492769239396352	4
950497276543275008	2
950498620721246208	4
950498923407446016	1
950499612728741888	4
950504888924016640	4
950515310075043840	4
950516886218924032	2
950529036891054080	4
950532613541900288	4
950542168560717824	4
950542165490446336	4
950579025809956864	4
950579550492266496	4
950589862226382848	4
950596485812375552	4
950602349025906688	4
950603276881416192	4
950613086951571456	4
950614532845703168	4
950620745939419136	2
950622117623713792	4
950623287142428672	1
950626834433105920	4
950631785347600384	4
950632074259632128	4
950633590391496704	4
950637215956242432	4
950638312913453056	4
950638287374487552	4
950639097739137024	4
950639093595230208	1
950639953041657856	4
950640874945425408	1
950641439276494848	4
950643370434678784	1
950644436903620608	4
950644936319340544	1
950645890158682112	1
950650072848617472	4
950650772966006784	4
950653457769353216	4
950654200731578368	4
950659556224524288	4
950660221621456896	4
950662547618836480	4
950664122995302400	4
950664589393453056	4
950665923563786240	1
950666856746102784	4
950668460144590848	3
950668236990898176	2
950668835987886080	4
950669138606911488	2
950669214007820288	4
950669151596613632	4
950671155622502400	4
950672049562775552	4
950678113196810240	4
950679044588294144	4
950679924700078080	4
950680241466413056	4
950682549440995328	4
950683374708019200	4
950684332997390336	4
950686529348866048	4
950686679492452352	4
950688166486396928	4
950688416529813504	1
950691405051170816	4
950691999887364096	1
950693330123415552	4
950694594307592192	1
950697460829163520	4
950699530391097344	4
950699854715645952	4
950700999953534976	4
950701312139767808	4
950701883815022592	4
950703048954966016	1
950704126215716864	1
950704781449887744	4
950706482735087616	1
950707267376119808	4
950707260661133312	4
950707783518883840	4
950710798321618944	4
950711483045785600	1
950711813167083520	4
950712214633230336	1
950712054473740288	1
950712199298867200	4
950712567961276416	4
950713211346661376	4
950713149988237312	4
950713570894938112	4
950713818228944896	4
950713970125672448	4
950714145963495424	3
950715380137385984	4
950719470321979392	2
950720535880757248	1
950721749808754688	1
950721754506448896	4
950721757882781696	4
950722004570791936	2
950723493963927552	1
950726693131501568	4
950727462513709056	4
950728949902053376	4
950729269243711488	1
950733587531403264	1
950734131167678464	4
950734624149393408	4
950738233893277696	3
950741221114335232	4
950743001529282560	4
950743845117071360	4
950744268045512704	1
950745885222342656	4
950746025811218432	4
950747552042962944	4
950749558417522688	2
950749618400321536	4
950750190004310016	4
950755424990584832	4
950756636267819008	2
950760868094103552	4
950762676006871040	4
950763334105694208	4
950763842673496064	1
950764475682099200	1
950765533628174336	1
950766238812209152	4
950766452080037888	4
950766816900669440	4
950767808710893568	4
950769045749600256	4
950771574369595392	4
950772365620928512	1
950773898450227200	4
950774269373378560	4
950774436319453184	4
950775857966182400	1
950778773342965760	4
950779892056100864	4
950781326243835904	4
950781588543016960	4
950782047592820736	4
950782204514328576	4
950784212726173696	3
950784120355016704	3
950784671935328256	1
950784504356098048	1
950785535915814912	4
950789321761673216	2
950790877978472448	4
950791968975618048	1
950796815359774720	4
950797148999901184	1
950797561228615680	4
950797811808980992	4
950798224096419840	1
950798251690782720	2
950800105493401600	4
950802486083969024	1
950803700938919936	1
950803932242173952	4
950807030964637696	4
950808545494208512	4
950808749903679488	4
950809410204561408	2
950809406186360832	4
950810777618997248	1
950814362993876992	4
950815003178930176	1
950815956955291648	4
950815987007479808	4
950816016854126592	4
950816208307347456	4
950817394305523712	4
950818049950715904	4
950818294772137984	4
950819525355884544	1
950819604980555776	4
950820530323673088	4
950820795827281920	4
950821518862438400	4
950821554929233920	4
950821809431117824	4
950822466754154496	4
950822328182673408	1
950823054258724864	4
950823478046928896	4
950824333512986624	1
950825679855243264	4
950829727606038528	4
950830894574694400	4
950831952235507712	4
950831940848029696	4
950831911416598528	4
950832443954810880	4
950832588779937792	4
950834127170875392	4
950834439558455296	4
950834946335272960	4
950835577015951360	4
950836121415667712	4
950837603636531200	4
950842706246414336	4
950844592760524800	1
950847784839729152	1
950848410445369344	4
950848696308158464	1
950848936117497856	4
950850071427538944	4
950850112057761792	1
950850101605527552	4
950850685268086784	4
950852510876565504	4
950854342172540928	4
950854769798795264	4
950857225299427328	4
950858069042499584	4
950858829641715712	1
950859976020582400	2
950860517614215168	4
950868923955675136	1
950872686338674688	2
950874638007054336	4
950880383641538560	4
950884759667986432	4
950890933364588544	4
950891881168334848	4
950955125060898816	2
950958985246576640	4
950959164565618688	4
950963768271532032	1
950969015207452672	4
950970807634857984	4
950971818021654528	4
950972878551429120	4
950975443083112448	4
950981734107176960	1
950981900906172416	4
950986547532386304	4
950986607406075904	1
950987510133460992	4
950988046664650752	4
950989288426139648	4
950989831269769216	2
950993673495425024	4
950995637234995200	4
950996924714377216	1
950997437887508480	4
950997653818675200	1
950998111484301312	4
950998916241219584	4
950999121783087104	4
950999903307730944	4
951000926877298688	1
951001483436322816	4
951001975348498432	4
951002968194764800	4
951003196595625984	4
951005609792622592	4
951006003062964224	4
951009091966599168	1
951008963428081664	4
951010799232876544	4
951011011183726592	4
951011311730724864	4
951011859636813824	4
951011974959304704	4
951012883860684800	3
951013019512987648	4
951014857586954240	1
951015327567089664	4
951017290748874752	2
951017692106035200	4
951017787262152704	4
951018340566396928	4
951018485769035776	4
951019140923437056	4
951019042818715648	1
951019454573531136	4
951019638015578112	2
951020203978166272	4
951021504950611968	1
951022668563800064	4
951022617280040960	1
951022828081598464	4
951022971627323392	4
951023531663482880	4
951024101937819648	4
951024456662646784	4
951024954820190208	1
951025265341272064	4
951025347327389696	4
951025914330144768	4
951027097639760000	4
951027899536171008	4
951028727424737280	4
951029807478865920	1
951030544963375104	4
951031326492254208	4
951031536316571648	1
951031576984477696	3
951032460040687616	4
951032810701250560	4
951033480158285824	4
951033416367124480	4
951033447635668992	1
951033888691900416	4
951034574255116288	4
951035718750662656	1
951036290144850048	4
951036736389382144	4
951036898616725504	4
951037300108136448	4
951037199520210944	4
951037978972971008	1
951038480632688640	1
951038690633179136	1
951039081307365376	1
951039187851137024	4
951039542580129792	4
951039667033526272	1
951039754480570368	1
951039856582553600	4
951040027626278912	4
951040095049670656	1
951040372007981056	4
951040473631744000	4
951040723670962176	1
951041029268000768	1
951041386140393472	4
951041676054859776	1
951042045107474432	1
951042157590339584	4
951042196513443840	4
951042291736641536	4
951042455293526016	4
951042621748719616	4
951042769379840000	2
951042718435823616	4
951042862375895040	1
951042973319524352	4
951043217268576256	1
951043398076596224	1
951043555425955840	4
951043714142605312	4
951043783386390528	4
951043831142780928	4
951044116657340416	1
951044324132827136	4
951044427673493504	4
951044495218536448	4
951044786735206400	1
951044920009216000	4
951044914820845568	1
951045243067142144	4
951045525608026112	1
951045620684460032	1
951045731846184960	1
951046074579505152	4
951046068275499008	4
951046186034753536	1
951046293417332736	1
951046647647211520	1
951046568853082112	1
951046702974291968	4
951046715905380352	2
951046893324394496	4
951046746712559616	1
951046869802774528	1
951046761904312320	4
951047162372284416	2
951047274263609344	4
951047437602484224	1
951047445148065792	4
951047529340293120	4
951047665030180864	1
951047687373230080	2
951047527402491904	4
951048202127659008	4
951048016865251328	1
951048284487012352	1
951048261145710592	4
951048254275321856	4
951048278828900352	1
951048244360073216	4
951048402883809280	4
951048719394312192	1
951048784972304384	1
951048840915939328	1
951048995660554240	4
951049195418476544	4
951049217941954560	4
951049370153242624	3
951049349651410944	4
951049375505178624	4
951049406412935168	4
951049463405084672	4
951049617403269120	4
951049642917220352	4
951049658452905984	4
951049513686454272	1
951049778607116288	1
951049800308359168	4
951049776883265536	4
951049771686531072	4
951050043917783040	4
951050097135112192	4
951050180396224512	1
951050327872167936	1
951050479550844928	1
951050612313075712	4
951050577236185088	4
951050592264302592	4
951050826331688960	4
951050882531184640	4
951050925145194496	4
951050787215552512	1
951050910612017152	1
951050852856410112	4
951051184898478080	1
951050996947484672	1
951051104984412160	4
951051363219320832	4
951051379468009472	4
951051567142260736	4
951051603209007104	4
951051814425776128	1
951051749573431296	2
951051941756526592	4
951052125466972160	4
951052221361377280	1
951052072576839680	1
951052041752891392	4
951052192802361344	1
951052318086230016	1
951052446163460096	4
951052372075339776	1
951052400219033600	1
951052553294372864	1
951052576132358144	1
951052691064619008	4
951052508574699520	3
951052745628422144	1
951052584843923456	1
951052766293712896	4
951052834157551616	1
951052854227357696	1
951053223007223808	1
951053227084087296	1
951053086365306880	4
951053465148645376	1
951053315038744576	4
951053483427422208	4
951053354494582784	4
951053547902308352	4
951053728416718848	4
951053857634881536	4
951053957224452096	1
951054029202886656	1
951054038136696832	4
951054487145320448	4
951054362247335936	1
951054574105911296	4
951054608390074368	4
951054613410734080	4
951054700677357568	1
951054629730648064	1
951054719891501056	1
951054660852486144	1
951054576798625792	1
951054870483750912	1
951054986728878080	4
951054833376808960	3
951054793304363008	4
951054983239229440	4
[truncated: 316,372 more rows]
