# Supplementary material for: Evidence of disorientation towards immunization on online social media after contrasting political communication on vaccines. Results from an analysis of Twitter data in Italy
Source: PLoS One. 2021 Jul 9;16(7):e0253569. doi: 10.1371/journal.pone.0253569 (PMC8270452; doi:10.1371/journal.pone.0253569)
Supplement: S2 File — (ZIP) [file pone.0253569.s003.zip › training_set_id.csv]

id	sentiment
1076916883369218048	1
955539344349188096	1
1061900918185250816	1
1065191370476974080	4
1068207253726134272	4
949244684269858816	1
1079400089276346368	4
1043874729222901760	1
959475271832350720	4
1010529636932030464	4
963108174759907328	2
1010158814618845184	4
1043231414013980672	3
1044676421476646912	3
995387121459433472	4
1065226486876123136	4
1034488674543648768	4
1026027136543584256	1
997100499617775616	4
1037671059670147072	3
1013877749121986560	2
1010514551639543808	4
993765694503301120	3
1052932469610172416	2
1030095516355489792	1
1037737630790766592	4
989754787011878912	4
1008325220434837504	3
1070223966990725120	1
1043491427106349056	1
1031401253467770880	2
1028378437726216192	3
1026713737724612608	4
1029760409685897216	1
1012999207085625344	4
1042552048976375808	4
968746839594893312	4
1064809769590870016	2
964844685838704640	2
1051194810189656064	1
1028885914876039168	1
1025641043079950336	3
1066830999584210944	1
1026046921545269248	4
1066758832955768832	3
1031639284573458432	3
1062020354401546240	4
953280492463325184	1
1027465461208899584	4
1058991277981818880	3
1026728651159732224	3
957230443329458176	3
1010206019874586624	2
1011604015539474432	3
1010833886438477824	4
1050613834522607616	3
1041078283163627520	1
1041070819861032960	4
1040874839492448256	3
955825015928344576	4
1044706378756116480	1
956860044385153024	4
976783195185311744	4
967719245185511424	2
969686381164457984	2
1060650238262808576	1
1045379494708744192	2
1055924531133603840	2
1038828079072858112	4
1053005338667044864	1
1045374705421684736	1
1042810870043234304	4
1010159343382290432	4
1047586367910412288	1
1065196842705739776	3
1022201870570401792	3
998288925381754880	4
1038114641317117952	4
966633503696834560	4
1026845766374043648	3
1022156305421791232	1
1042169444724822016	4
958054132123914240	4
1021717238569754624	3
1027615604633731072	4
1028622056127180800	4
982955413737037824	4
1063407147558551552	4
1014962074378698752	2
1040212503500861440	2
1017873084760707072	1
989012362735882240	3
961006633420718080	1
1025745449876168704	4
1041005320687026176	4
1029657571756531712	3
1049011939245010944	4
1027801713565155328	1
953604413679128576	3
989118583736340480	4
1063195526160662528	1
1061891616414285824	4
1026488777559171072	3
1015673981087748096	3
1012617744934727680	1
1002295673075699712	4
1058821624588320768	1
1045927709656977408	1
1026965143685619712	1
958740448532627456	4
1054813557504794624	4
1019599348462768128	2
1079375044139274240	3
1039921211243999232	1
960056600538034176	1
1041348331660894208	1
1006968250775818240	4
977557068495409152	4
1038328657876541440	4
978330713203277824	4
1029300956465377280	4
1026784057490000000	1
1022236962600755200	4
979699073652490240	4
967733816398897152	1
1059749435587158016	1
1077838636127789056	3
1045275483749982208	1
1039016538819493888	2
998566464910254080	2
1026440084952961024	3
1027592828447272960	4
1025126435718156288	3
1010147556909813760	1
1054379669179502592	4
1044243754583035904	4
1028344369672278016	1
1039597287947808768	1
1025781036809113600	4
987626352575688704	1
1025678313036173312	1
1063550191104638976	4
1051493500771028992	1
954233327225135104	4
954325820692103168	4
1026205887743049728	1
1056084517079994368	4
970764313991483392	3
1037574624584888320	2
1054441165787938816	3
1051796362881314816	4
1041213475400441856	1
1049873059543437312	1
1003745156187738112	4
1044858589360390144	4
1024241693355384832	1
1012332045224366080	1
959080400042823680	4
1037668889189076992	4
1010463673561833472	2
997097698334527616	4
1026413968984862720	2
977080442749898752	4
1036714140767854592	2
1011190267238547456	2
1022215743130271744	3
1028412450104926208	4
1060117444050718720	1
1049692052571779072	4
1062089049358454784	1
982281696610570240	1
1002280039566725120	4
1025761924334714880	1
1046665631741997056	3
1043465948433403904	3
1029363690464784384	3
1048033302521688064	4
955938949607972864	2
1026814769540595712	3
975815978520076288	3
1027484303557582848	1
1021277902254624768	4
1026507991795806208	4
969158656246853632	3
1051519308193562624	3
1009047762472767488	4
1036982379666132992	2
1027212353748787200	4
1012746445051580416	4
982194222089437184	4
960091831286583296	4
953363457663004672	3
1039993036753780736	1
1068776501502455808	3
1055537717075996672	3
1026104053275811840	1
1047864493194150016	4
1062106725875150848	2
973893964448354304	4
1010386194297950208	4
1039598453343571968	4
1024105513557139456	4
1068890085230370816	4
1025754822992179200	2
1017485371377180672	4
1027913029625753600	4
1053655667108659200	3
1025510065170722816	2
1052907479942737920	2
1039583554009800704	2
1010404081792421888	1
1028930168918822912	1
1076072225588109312	4
967012246588190720	4
985984008629694464	1
1012324709239844864	4
982903284557139968	4
1063350790474088448	1
1027837015814021120	2
992128098664665088	4
954771212978311168	1
982580155053936640	4
1051811841138155520	4
1055067139374268416	1
1042020435234381824	4
1028361814973796352	1
1061800582577557632	4
1028627069025038336	1
966979210626715648	1
980182109418590208	1
964130711027535872	4
1050136908217618432	4
1027844878410104832	1
1006764975791181824	3
1046138110239797248	3
1027875218021392384	4
991071894244818944	4
1010126866068525056	3
1018239090939060224	4
1047934285578231808	4
961230595560034304	4
1051193115632123904	3
974847504318652416	1
1037660834233831424	4
1014554611892609024	1
1010137132613144576	4
1014904279960883200	4
1042168048281677824	4
1010160412300636160	2
1027654664404316160	3
1066790969213882368	2
1027276444244877312	1
1014837441642094592	1
1025860386103472128	3
1028553595443179520	2
1037351625831206912	4
969495683135950848	4
1076474355658510336	1
1027973978550353920	3
1064920917279744000	3
1026138524272259072	3
1048505689478516736	4
1040693821238124544	3
1026507657031700480	1
1022088593756614656	4
1026276673896034304	3
1013680946825105408	4
1026784544773623808	4
1011206111284944896	1
1026224345927098368	4
1039491838573469696	4
1025707104764669952	2
1026571657664716800	1
1036955306981392384	4
1010531717671682048	3
1039593478735491072	1
1062734222807482368	4
1011509044366979072	2
1026229941808103424	2
1031292438898532352	4
1069994705126125568	2
987985099579944960	2
1000373276290449408	4
1026410897856753664	4
1075452336284336128	4
1068847050320691200	1
971349782525509632	4
985640431827505152	3
1065188181648248832	4
1028642458001920000	3
1054616617848594432	4
958014990291734528	4
1010124601853083648	4
1037719199148335104	4
1011188069767278592	4
1026017251215007744	4
1043064386124955648	4
1049649568894410752	4
1026543174028648448	4
951475334116970496	4
1026472156740444160	2
1027110637841903616	1
1048979237963743232	4
1064183171976187904	3
1079743908932931584	3
993060875199307776	4
968871534482940032	4
1026470282272358400	1
1026839292520407040	4
1020999619285864448	1
1063188740078780416	1
1055735182152663040	4
1063142096113201152	4
1037436747964182528	4
1058693011964678144	4
1010826930118184960	2
1014762975838732288	3
1027308020546629632	1
963860188108292096	4
954439082112962560	4
1002176492049174528	3
1041279282985803776	1
1010164733117378560	4
1050183712350949376	4
1044964834524241920	4
1024694180994580352	1
1012070475512631296	1
1010210413441683456	4
1041809640391168000	1
1039621022088159232	4
1015626529391378432	4
978537860310753280	4
1028211912373403648	1
1023975467769053184	1
1029067701015248896	4
1062451076606115840	3
1004481577987035136	2
975990111400849408	2
1031452739216330752	3
992498599824064512	1
1051126611767103488	4
1034015035016847360	2
1037662790675296256	4
1016703506600878080	1
1017304363906289664	1
1043875493005729792	3
1037682604336504832	4
1025869701853921280	1
1041751734970982400	4
1020091382738940032	4
975796092595040256	1
1026454894604107776	1
1026425307459465216	1
1059209004390375424	3
1036215093799911424	3
951541200590434304	1
1074685716645458048	4
1048261066701131776	1
1026012427224276992	1
1074779048381947904	3
1011166607261958144	4
978948315873271808	4
1026002186109636608	2
1038151394027548672	3
961008788504530944	1
948522259207122944	4
1042682397895143424	1
1044669067095871488	1
1028927522526900224	4
973892442448715776	4
995743614197223424	2
1076453200469901312	4
1014537308748607488	1
1038906475006046208	2
1027793741514526720	4
953618408557481984	4
1032591108205887488	4
1025808244936265728	4
1015841267312484352	4
1065744347101044736	4
980591478140473216	4
1017264691561861120	1
1067448008424468480	4
975081884735729664	4
1010136299402121216	4
1037424382002515968	2
1022754050587156480	4
954659353834946560	4
1027789092074020864	3
1007174313391394816	4
1047566547248697344	4
1025760092938031104	3
1062338218392240128	3
1064229678003699712	4
1026060300154417152	1
1019337295688814592	1
1047092150385692672	3
1025667395237687296	4
956853575031934976	2
1025316141286219776	4
1024006090248396800	4
1010185306828570624	1
959446628162777088	3
1025813576081199104	3
998515394179747840	1
1026610352031772672	3
1026602414386933760	2
1033184051711107072	4
995255386138607616	4
984901269524566016	1
1039923686743199744	4
1078599190069108736	3
1013846082412007424	1
1026530865055195136	3
982542651315621888	4
1025828571384881152	4
1061621677157695488	1
1013785125954490368	4
969496843351666688	4
1029343431859073024	4
1054266472950915072	1
1047888326701867008	4
1062316708482953216	1
1037702221000007680	1
979648252860665856	4
951189207061495808	4
1033637177169772544	4
1024666668088230016	1
956895641464131584	1
981796866772873216	3
989918966196850688	4
1051577529885237248	1
988359125544390784	4
1037652091827834880	4
1056894546431393792	4
1028585891869204480	4
1070728063925788672	2
1041380623678464000	4
996463587576213632	4
992898422058422272	4
1062411955087032320	1
1027231521667735552	3
956535707446710272	1
1065282097017950208	4
1021763636715499520	4
1026371365685927936	3
1051922040184299520	4
1037581773633409024	4
1065921357609877504	1
1037700726120755200	3
978268017149739008	4
975297734801526784	3
951099810920230912	3
1064928295983173632	3
1014836791323525120	4
1026059624611495936	1
1040389704020119552	4
1050709714160496640	4
1042831746130161664	4
982307733637656576	2
954717531985661952	4
1007372139723403264	2
1034723562169556992	4
1027218594348843008	1
991320323889991680	3
979330116114362368	3
1078288535281721344	4
1077253237638602752	1
1025348191573749760	3
1035552368115556352	1
1024273419158933504	3
952982735907368960	4
1014816392854589440	3
1079534564807245824	4
1028562963530219520	1
1045352895590387712	1
1027547209544265728	1
1026456895027130368	4
953958932996874240	4
1028018453154881536	3
1040908529333358592	4
1049923510188089344	3
1038519078460305408	2
1027520396025913344	1
1066396901266853888	1
1065653759378886656	4
1025737181653024768	1
1025777336204107776	1
1028531707522232320	4
962317356872675328	1
1057938975342690304	4
958654983171399680	4
1029454350006059008	1
955435951068762112	4
1027233618614202368	4
1002472637333954560	4
990981635733704704	4
1039613360273334272	4
1010669484649172992	3
985020326512873472	4
1051096226622578688	4
1027212924622987264	1
976053322540027904	4
981539443927605248	4
974373820571312128	3
1069293563245223936	4
1042426784157970432	3
985460185866162176	1
1033968921660084224	2
1039836592955957248	3
1037675598318055424	1
1077326709823889408	4
1040491056649912320	1
995014077335457792	4
994567535193460736	4
1026567091934179328	3
963315617980997632	4
1039442016944508928	4
1040598170378661888	3
1026062413978918912	3
1062242146110111744	3
955520236656185344	4
1046442480764407808	3
1038069294859526144	3
1068764845254852608	1
1025818716901191552	4
958380047097827328	4
1016259296433201152	4
1010870516197003264	3
979104614929838080	4
1010221373652897792	1
1037622593493368832	4
973529177562451968	4
1020020947011735552	1
1002985207262302208	4
1016308418011910144	4
954234738763534336	4
1062312442292781056	1
967378492592672768	1
1010806149879418880	1
966652609791741952	1
1024536990765727744	1
1079523029133262848	4
953162165371863040	4
957804398452858880	4
1010178259030544384	3
1077141490189692928	2
976757591022948352	1
1064082245584076800	4
1010942402360733696	4
955092661710581760	1
1042997289801810048	3
991893004846804992	4
1010081584354070528	2
1026134827656007680	3
1059719245456650240	3
1042820266831892480	3
1022805165664100352	1
1026915676974272512	3
977107762638356480	4
1040596654271995904	3
983711350357667840	4
1067189452714492032	4
1037629800809148416	4
1037621514420609024	3
1026154864030699520	1
1040646585418489856	4
1034372967445213184	4
1065651187154894848	4
1024991774358552576	1
978270918949601280	4
1044276248397185024	1
954838328267821056	3
1054250627981815808	4
951111770541821952	1
1027070334095306752	1
1066058779740045312	1
1078314502003798016	4
1046703652679929856	1
1061608337744318464	1
1034410286361522176	1
1072941496524029952	3
1036902590339076096	4
1027415893347913728	1
993209627541204992	4
979062655909531648	2
986335476792659968	3
1044284227007713280	4
1062122652691845120	2
1077660639085105152	4
1025733382641262592	2
1031944331064762368	1
1010240009889304576	4
1002910830655045632	3
1023200049902153728	1
1054398258892759040	4
1024989207926923264	1
951169492415115264	1
973710996295639040	4
986182179569963008	4
1071899200986730496	1
1062339238597926912	2
1062820874007519232	4
957984391795527680	4
1064986983330709504	3
1041630506826256384	3
1010122315697401856	2
1028227033103560704	3
1025020657694691328	4
1026063825760645120	1
1010493456358264832	1
1026114929592594432	1
983053627613790208	4
1039175018649931776	2
971287518493757440	3
984293034811707392	1
972145513872199680	4
1046359436929818624	1
1038052874591191040	4
1039597590118060032	1
1063530408485285888	1
1063114953715077120	4
1010222169597628416	1
1026897009456889856	1
1037379359697514496	1
967305020910653440	4
1032919059787071488	1
1026480936114896896	1
1027824695918448640	4
1011591665335853056	4
996497886127980544	3
1015862756468297728	3
1063922552656076800	3
1037360204608954368	1
1040339747040894976	2
1048120414541664256	4
1026094131481849856	1
1027480171706769408	1
993850679105073152	4
1026744338666205184	2
976563891328245760	4
973910110320906240	4
1071526901263556608	4
1041226341205594112	3
1063021582484942848	4
963465775209213952	4
1062728200084770816	3
1027111403226890240	1
959086749984149504	4
1061620400780730368	4
1027140347867136000	1
1025454078963462144	3
1010134945782788096	4
1046712221177442304	4
982307474630987776	4
1037420147882041344	1
1028726862325972992	3
951595309578313728	3
1025103335358193664	1
978543906957725568	4
1026955957832757248	3
1064214894428504064	1
1062954677904556032	1
1025827879521857536	1
1042079411921735680	1
1037636940940623872	1
1027224091063926784	1
956074612722487296	4
999083517857468416	4
1033977989384622080	3
978911941564489728	1
1040530047935889408	4
992409193306034176	4
1002147695564328960	1
1015264991107256320	4
1037401835521429504	1
1038029402293067776	1
1013067272439717888	3
1029744631519567872	4
1010823986018766848	3
1053970732076748800	3
1029034467602702336	3
1009536410200821760	4
1010123634613084160	2
1077866223134748672	1
951254691589054464	1
1063525371109404672	1
1039773004266397696	4
1057634078810230784	4
1025283585253822464	1
1063185465099145216	1
1078593413551935488	1
1043862505255301120	4
1022401250216669184	4
1037627731062738944	4
1027214285490073600	4
955903627226468352	4
1040268625595256832	4
1026506388908851200	4
1008433000579813376	2
1065940690994151424	4
1028289220123586560	3
952905256991690752	1
1003191121156198400	2
1047935573586001920	1
1032597625546125312	3
1025284191469092864	3
978278188819283968	4
1042852443569246208	4
992875038822031360	4
1021726884957249536	1
1022419473658249216	4
955070798204690432	3
1039588285943894016	4
1067735756146302976	4
1061679947088039936	1
1027567887320526848	1
1027233596573147136	1
1051765625285238784	4
1039943540619587584	4
1039533106758336512	3
964118085006438400	4
1025756204541378560	3
1023434332667633664	4
982529616526094336	1
972216743606345728	4
1073245777911316480	3
1062761880513626112	1
1072590650846183424	3
1043220069122273280	1
1041268213089222656	3
1046830155006705664	2
975655486770024448	1
960083006357618688	4
1044459217774682112	4
1055390757161451520	4
1033590704096923648	4
1037673365753016320	4
1037410906207149952	3
976207624160104448	1
972949749434339328	3
1070066225395499008	1
1026414873260027904	3
953232418613362688	1
1063545702389825536	3
1025695563608743936	3
1039938777110769664	1
1026534138973769728	4
1053625578828562432	4
1027159756568502272	1
1052939274583244800	4
1036297451932667904	1
1026452277945659392	1
1008646507455746048	1
1059802768624492544	1
1064926458735484928	1
1041260349809455104	1
1026964348403687424	1
1032169503411658752	1
1064868243536601088	1
1054385354139144192	4
1026875891316678656	1
981601014414528512	1
994317214579941376	4
1066088557775851520	1
988723037737496576	4
951726305527189504	4
1057222308069285888	4
1069078617907449856	3
1039590963289759744	4
1038390942393352192	3
1027121122360344576	4
1065489885124091904	3
1002452163644284928	1
1041422749057593344	1
956969338791235584	4
1015154250962305024	2
1028362935868039168	3
1045032279289069568	4
1028339005161721856	4
1058395988333879296	4
983265656584966016	4
951563967901700096	3
955497754574409728	4
984792093284536320	4
1069644049672560640	1
1056308303347830784	4
1074658971913474048	1
1028908804572958720	4
1049539494767206400	4
1034480734663323648	4
1028882439668682752	1
1056642010873032704	4
957961904697298944	3
953681178569166848	1
1010238163388977152	1
1026772742027268096	4
972537329708687360	4
1041799691531366400	1
1066004664603340800	3
1077488526780960768	2
1038423217281662976	3
1027283294096908288	4
1038117113788030976	1
960120360501895168	4
1061226099592609792	4
989769227723620352	4
1058698757213171712	4
1026181519528919040	1
1060149932303286272	4
1066268792240644096	1
1044868706503921664	4
963557529010823168	4
1014583592339591168	4
1027929894691450880	3
1060617300380934144	4
1044863746957627392	1
966785935617781760	4
979539787790118912	4
1028996661580836864	4
1026094833880969216	1
1048222587095044096	4
1002244555595567104	3
1025864587491663872	1
1062434717499305984	2
1072782557949935616	4
1079462897737187328	4
958422629769187328	4
992419179159605248	1
1007877788215512960	4
1009355018468765696	4
1046280364661121024	4
1051883009048240128	3
1071093685474000896	4
1054467495791345664	4
1054807411436015616	4
1036655174327185408	4
996402829215617024	1
1025884390684024832	1
1062033006813175808	4
1041039017876353024	4
993209303334080512	4
1048639733457408000	3
1062122472768786432	3
1037425864965849088	3
953337384665526272	1
1012103141976936448	1
977198203727745024	3
987276264556973952	4
1026512965388906496	4
1010485910495006720	4
1026426473698144256	4
1061623346033393664	1
1002913882090000000	4
1033988892310089728	4
967752945428287488	1
1034378985529065472	4
973540883588112384	4
1036911130252324864	4
1034442032012570624	4
1039453106193539072	4
1038815839015841792	3
1022166957003563008	4
1037816488911138816	3
1027520223786815488	4
952235525179629568	1
992774064056958976	1
1060084944687521792	4
979030864192565248	1
1059896511889313792	1
1057984770867691520	4
1055014986333020160	3
1065258858011139968	2
1037465950046642176	1
1026138341991956480	1
1066763108847427584	1
1023253652071493632	3
1056837301530251264	4
960475687084855296	4
1038031505262563328	1
1078068196299673600	3
956966456931086336	4
1060966317522644992	1
1072147125654441984	4
1009378461662752768	4
1026233682741415936	3
1026397777796972544	4
984146876025987072	3
1032986990843781120	4
1010624005353758720	1
1063396447880708096	1
1032417998944919552	4
983804736615960576	4
1031537305209712640	4
1038016283156140032	4
1012333404837351424	4
1062420267522293760	4
1014969530739814400	4
1050674188619378688	1
1027843422751797248	4
1074404889978118144	1
981524729990434816	4
956649353321512960	4
1067721323273699328	4
1028815658094612480	4
1044755750290173952	4
1064493167226036224	1
1062682478689873920	4
1011644801954050048	1
978713500230053888	3
1054356259258941440	4
1037362524767698944	1
1030807811893219328	4
1026080192173891584	1
981494760555900928	1
1037624444271902720	4
975918419957690368	1
1027409114870239232	3
1079032167240531968	4
1010164096635932672	1
1035830161223176192	1
1015191986612199424	4
1052953875395870720	4
1034802772200316928	4
1057085408675270656	4
984066576491143168	4
1079644314454478848	2
977807273102856192	4
1037445173876277248	4
1019597076454395904	4
990845102603034624	4
967419253115772928	2
970016357315219456	4
1075500880240230400	4
1039819626111229952	3
975821662414426112	4
1025997800604139520	4
1048504475470782464	1
986887134886887424	4
1010524604283092992	1
1079318479730343936	4
1004059549156986880	3
1001540478385442816	1
1025285295464431616	4
1065896581457723392	1
1063572914212098048	3
980567347693080576	1
1045428216268312576	4
992884819506941952	4
989482457337618432	4
986258773844033536	4
1043159514923655168	2
1058453297156251648	2
1055857412522102784	3
1025885418804404224	1
1039846809798168576	3
1054435780561723392	4
1002273224539983872	4
984732478979104768	4
1053730915845849088	3
1010713386685026304	4
971435617937747968	4
1010590125196234752	3
1055729330251333632	4
1060597533091750016	3
1070049870013194240	1
1065684254145855488	1
1043803966147112960	3
982348627409588224	1
1027820110814359552	3
1078542616327786496	1
1026192087308558336	4
1010241589447446528	4
1043133800476278784	4
1056304678831419392	4
984181344853995520	1
1062758895888855040	4
1002172091423248384	4
1038470401452658688	3
1072446197451931648	4
956647962448465920	4
991724376490938368	4
1002334820498894848	1
1035476546600034304	4
1044812757596606464	4
1026046831036379136	4
1026857817423204352	4
1056189818886148096	4
983055995332153344	2
996840183835213824	1
1029421330213613568	4
968895833075830784	4
1024355296960020480	4
1077707304877867008	3
958109432197640192	2
1027273233484210176	4
1027952589667741696	1
1016661192968990720	4
1028880844142698496	4
1023229334637699072	4
1026067592404979712	4
1069229590172889088	4
1015382917260902400	4
1026463286156554240	1
999013032779972608	1
1042161591091900416	1
985427542952816640	4
1009891081838845952	4
1011607678475481088	1
1061631106066366464	1
951497153310060544	2
993185122668204032	4
1010824440542912512	4
1073137106166390784	4
995956328639225856	4
957624774120878080	4
951367311704944640	3
1034570168482115584	2
959441403846766592	4
1039555522922467328	4
1028675768333873152	4
1062060405248442368	4
1038728945990000000	4
1068807058227699712	4
983778951565897728	4
953373575158878208	4
1065016875233525760	2
1010145690318761984	4
1025749743358668800	1
982864656783101952	2
954250732215074816	4
956075585842892800	1
1059443161129463808	1
1039621832691855360	4
1029221104248926208	4
954852334827442176	1
1025701139373670400	4
1062966209698762752	3
1040571306012561408	4
1032244303110828032	4
1025959547024879616	1
1067065695429672960	1
995190809690607616	4
1010556503806414848	4
954322997644529664	4
1032663674866085888	4
1061656474357825536	4
1062702428821352448	4
1026152916774793216	4
1054388955750301696	4
981508586634440704	4
1039431099938689024	4
1041623288269684736	1
1065171237192835072	2
979317087540862976	4
1039552064060178432	4
1028552267421687808	4
1037466661530554368	4
1011126428753113088	4
1027525082669821952	4
1053337549152903168	4
1028526243581493248	1
1027913292075999232	4
1046349028206743552	1
1068142938285400064	1
1048202033499652096	4
1027221645717659648	1
1038127526361616384	2
1043191120078012416	4
961251348007317504	1
1007534724737269760	4
1061598748051169280	4
1022361923499831296	4
1024356375512723456	4
976707836242620416	4
980360215764914176	4
1063005153526189952	1
1069501329213718528	4
1020967202978009088	2
1025690330434285568	1
1067897394011037696	4
1022011666937143296	1
974422056061341696	1
1028891506889900032	1
988787911695961984	4
982969746558803968	1
1054331211500478464	4
1010169076822564864	4
989108609404604416	3
1038014141062160384	2
1027123880908021760	4
1009532257420369920	4
1064605920204857344	1
1059694943768326144	3
958387984113569792	3
1028274418324307968	4
954657249426923520	1
1039436098848665600	2
1043349994613432320	2
1055463412875038720	4
1034766384880934912	2
954073382978453504	4
949913666434097152	4
1042645995073490944	3
1048875611194884096	4
1017050485696663552	4
950756636267819008	2
1026115148631687168	3
1071124550883119104	4
969163723071021056	1
988372926251577344	4
1077861673338355712	2
1011659712255885312	4
1039622512915767296	2
1076832525497061376	2
995413643389960192	4
1067080305062879232	4
1027101482942906368	1
997479951283752960	4
1048258478018637824	4
1047028910565863424	4
1013316672676093952	4
974423881124646912	1
1014257557874053120	4
1010171896795713536	1
957013509988069376	4
978341959143247872	4
956357379662254080	4
954069193355390976	2
989530098608082944	4
1035141997181452288	2
989621458337968128	4
1025869200273952768	4
1002147864578068480	1
952809643331350528	3
1027648725173391360	4
1043136543752380416	4
979454273451802624	4
1079731719127867392	2
1057260131384246272	2
1061608971394527232	4
1079678616584290304	1
1050796980769878016	4
1043757998500401152	4
1051938509051834368	1
1079526601564606464	4
1067875729441005568	4
967886684678492160	4
966355674069454848	2
1027411704060235776	4
1011171043195736064	2
1047793916249104384	3
1027770382902861824	4
1050095639097462784	4
1054338457487789952	4
1026712056010092544	1
1022115860813672448	1
1073511450839314432	4
1029304911308181504	4
1010467291400687616	1
1027115386150576128	4
1063200021288378368	4
979634816634236928	4
1041985613094899712	4
1062455394621108224	2
1037705972754595840	1
1064124545576198144	1
1041432780536799232	4
1026060797942919168	1
1071810456623464448	4
1039021197391015936	1
1070795804653350912	4
1026886179822751744	1
1037647113436520448	4
1064791400175280128	4
1048284527070760960	4
1060123301278818304	4
1043173829055533056	2
1026519039273779200	1
1054322073907195904	4
1011661752088563712	3
1061661512908132352	1
953149092183539712	4
956674065791684608	4
1065262548210069504	4
1037938549914521600	3
954655818061897728	1
971663916316192768	3
955056345895571456	2
1027260776799760384	1
956847955193065472	1
1076853852597600256	1
1027486001051127808	1
989867919621402624	4
1063153057712738304	2
1063787157612052480	2
1028609205572386816	1
1020713597012455424	4
1037596860897218560	2
1026228756564910080	1
977301653119528960	1
1012450450359095296	1
973997467137167360	3
1062592267729453056	4
1078770902203056128	2
982177344927424512	1
1065977299080814592	4
1072045860232531968	4
981608510696968192	4
996698717943222272	4
989813603841736832	4
985922204734054400	4
984125687576584192	4
951125500780580864	1
1061898475187638272	4
1026962809828122624	2
1039649012100550656	1
1054416826552205312	4
1050787481543692288	4
956104298722570240	4
1038336246152667136	4
1038048757349273600	4
1027226005889581056	1
1062019120991010816	4
1025982415267868672	4
1075456052995469312	4
982262775169740800	4
960898566381285376	2
953961261636694016	2
968911545471324160	1
1057023296829616128	4
1042809851439661056	4
1047156863114956800	2
982337428164874240	4
1010431389915742208	1
959011174649155584	4
992059993586315264	4
1079840132008759296	2
973872784161017856	4
1063191577756090368	2
977123399918071808	1
1030171379382009856	1
1063870353611600000	4
1028684142735699968	4
1067081768921153536	4
1067430281022386176	4
1025431175924461568	4
1028289294002270208	2
1014802906397204480	4
1049529989836591104	1
1044697042604503040	1
978973840985460736	3
1022952918767554560	4
1012240754691985408	1
1027285410366595072	1
1063031982697914368	4
1010236751334473728	4
1010515972355252224	4
1062486704697806848	4
1010507467200089984	2
972688327215259648	4
1021765533589536768	4
988295181232467968	4
1038482863086284800	4
1037587136705449984	4
1052152817698385920	1
1012317771110256640	1
1036530174416879616	4
948852696467103744	1
992717487853666304	2
1022856163027808256	1
1037347120431489024	4
1014861087085334528	4
1047035601587978240	4
1011757785896374272	1
1061933747887583232	2
1079377823037620224	4
1022816913947348992	1
1038052268996739072	4
1063193730679738368	1
1026781978576793600	1
1075423119723151360	4
1022893949445447552	4
1032456847050137600	4
1026153094688718848	1
959021324810285056	1
1021788208693174272	1
1070035031207350272	4
1028914410725748736	1
1026129585497366528	1
956916325280026624	4
1078751315382226944	4
1070637304513994752	4
960408643245101056	4
1003027554733830144	4
1048288383188000768	4
1022194783866048512	4
1026451814156251136	1
1078353158135521280	1
1022893351312523264	4
1026772379777806336	3
1027549628793847808	4
1026425680005873664	4
1037340005453185024	4
1041562024071843840	1
1039806744069898240	2
1000565977044733952	4
1056126839134007296	4
1037637680924971008	1
1062064536876912640	2
976474563012911104	4
1061223775168089984	4
1014258816446320640	4
1062397787524993024	3
1025726701832216576	1
1002087858549739520	4
1027887512423948288	4
978884882691747840	4
1039494761927921664	3
1010254986331205632	1
1027494745508073472	4
1025864393173725184	3
983577376759140352	4
1029447711987310592	4
973285166931234816	1
1030370469189480448	3
984794583207903232	4
1066769713433333760	2
1026416767923564544	1
963875211283230720	4
1019141853692784640	4
973131179636461568	2
1026204836264640512	1
1026461627275718656	2
1026847378307985408	2
1029042949764640768	4
957947547758284800	4
1012020330179842048	4
1071039137267023872	4
1063169958497173504	4
1040500819479670784	2
1025525576071884800	1
1066325399259545600	2
1064980345353838592	4
1054666208056881152	4
1061604450538868736	4
1073992288601280512	4
955801752938442752	4
1066348725117878272	4
1057926530234494976	4
1059830233581412352	2
951063770503278592	4
1010126688905293824	1
1010161423228526592	1
1078567644683534336	3
1011581085258539008	1
1037420038347779968	4
1037787427103039488	4
1044945833505038336	4
1019943121394782208	4
956537476700663808	4
1046815213389938688	4
1004660113150496768	4
1064665604395884544	2
1044680252025425920	4
1045221352511344640	1
1062638262228008960	4
983436701619183616	3
1067890437564899328	3
999180819284549632	1
1050749938399895552	4
985435855052517376	3
1053242400884318208	4
1073117252822675456	4
1037783320267042816	2
1026102690793717760	1
1026144497657425920	1
954677295972798464	4
993141352140558336	4
1036567991486492672	2
1025693129909985280	1
1011288905331638400	4
1027984100039249920	1
979341928620806144	4
977517787689168896	4
1023900743688970240	4
1037674197122723840	4
1032198734409555968	4
973264494796341248	4
1043009948697780224	4
1015173544488194048	4
1051779224120508416	4
1029014021415034880	4
1061589206944960512	4
1054353538871115776	4
1043447791719272448	3
1050891512375140352	2
1063873569871024128	2
1025744817052102656	3
1073379481799323648	4
1037846481326288896	4
1028626225173090304	4
1060848466761580544	4
1026023373506338816	4
968105090375659520	2
1020561541094092800	4
973179616054652928	4
990540337419575296	4
998989344277979136	4
999499950621908992	4
1010266644457971712	1
1061580984615923712	4
1066466576688431104	2
1068519331426758656	4
1053629709689520128	2
1036531196371628032	2
950706482735087616	1
1037347793227186176	4
1022859191319515136	4
1037169679784132608	2
1010242360289185792	4
1026138789146750976	1
1034088408308752384	4
1011170261184536576	4
1063520503707643904	4
1078702010663403520	4
1054360955180716032	4
1020691735494742016	4
1023169055312826368	4
1026213070572580864	1
1010862261622202368	2
1043814313218248704	4
1027701219429687296	4
1042776197065859072	4
1025741033932550144	1
1027942534788653056	4
1055125737353736192	1
1044855920206000128	1
986176394001600512	4
1040618445749067776	4
1062049410362851200	4
1027435128975486976	4
987090793881096192	1
1010202037311737856	4
978648748913037312	1
1059476565191544832	1
1049026491651174400	1
982497057251512320	4
973469068236873728	1
1029053961381314560	4
1027194572433174528	1
973448174827433984	4
988934868724838400	4
1075495711830171648	4
951073222413422592	1
952934321400279040	4
991631897821417472	2
982539532036988928	1
1026157445020889088	1
1008391688535052288	4
1019885696239140864	4
1026065754016366592	1
1026237449339658240	4
1005033274102763520	4
1062113240975597568	2
1036282847680000000	4
1067226540872777728	4
1027300959985315840	1
1040717906139664384	1
958283908872843264	4
982564258079703040	4
1027466796067115008	2
1054422421850198016	4
1054665665397907456	4
1038284782239711232	4
1050647630454218752	4
1024930202437201920	4
1026153587615903744	4
995403853624430592	2
971359038993772544	1
1027143573886648320	1
948564683111501824	4
1036137776339734528	4
1029042359785451520	4
1037758948928053248	4
1023117174666395648	4
1076993504059052032	1
976129910933741568	4
1012227930905333760	4
1025096912721129472	4
953936888909516800	4
1037650539637616640	4
957148055173828608	1
995544919027732480	1
1026790868316041216	4
963373204617269248	1
960897930587721728	4
1070297724581482496	4
1027241366219354112	4
988675785262338048	4
1069503605986811904	2
1026422773416124416	1
1040870099559829504	4
984007936329601024	4
980119861136412672	4
1041205771072089984	1
1049330473980162048	4
1011655928406568960	4
1027282456439865344	1
987413627727761408	1
1048474996216123392	2
1026638463641288704	1
1052488408029908992	4
1038006727373930496	1
1027102911795478528	1
1063056343853080576	4
997517602036572160	1
1010903223148929024	3
958005889595670400	1
1022369227020427264	2
1071333029635858432	4
1039926949165059968	1
1030020671395573760	1
1054363839544864768	4
1028898280154050560	4
1010192829317083136	4
985542624827400192	1
1052208749157523456	4
1062038424746684416	4
1032133275438002176	4
1026072305330479104	1
1025844242516717568	4
947839524641628160	4
1028042181922107392	4
1043216855270350848	2
1012962322820878336	2
973198303419658240	4
1040632630973214720	1
1016583878058835968	4
951541963584622592	4
1063008405282045952	2
1026166116048097280	4
1026222879363526656	1
1038373144258666496	1
1026766055090348032	2
1054378594238164992	4
1041345403873054720	2
1013318390839201792	4
1068107977067020288	3
1010682745247453184	1
972383321060773888	4
1062678501344591872	4
1047463284461457408	1
1010821382844944384	1
966976957563965440	1
1064970295373635584	4
1018165061058289664	1
1010542659272871936	4
1072706997601136640	4
1029296148618649600	4
982576420391178240	4
954062088820936704	4
994161704815783936	4
1011642044090126336	4
1039533640483565568	1
1019846901221519360	2
1075017191391748096	4
976043306227560448	3
1040983219167002624	4
1026493399304626176	4
985048552823980032	2
979100289096700032	1
1032161911033475072	4
1073354433625501696	4
1014573832831725568	4
1025964409947074560	1
1026873448088395776	4
1031962459018612736	4
1057254559901462528	4
1026108839484157952	2
1064143479520022528	1
1057663733567275008	1
1069223140105043968	4
1025990939209293824	2
1005464582788403200	4
1025830083439865856	1
1040630111291277312	4
956625839633915904	2
1065240717658869760	4
1012232252552564736	1
1025707018949209984	1
973299371495354368	1
956679553296027648	1
1037422521501577216	2
1028627600695087104	4
1073615885766660096	4
1062111820666806272	4
951186572061405184	1
1037673336866779136	4
1019831779526676480	4
1021440954434236416	4
1011298661140254720	4
1041979236758839296	4
976852090659246080	4
1060194319276093440	1
1064484939104702464	1
1014570754556522496	2
982614500695306240	4
978276577602662400	4
1010161890125901824	4
1047071311137247232	4
1027926336562765824	2
952156812073209856	1
959413617811652608	1
1056576147763400704	4
1026409332018229248	1
1037389769423110144	1
1039247706848473088	2
987008113873182720	2
1028645704925888512	4
1010316780328415232	4
1026089402228006912	4
956817464272347136	4
989149376500117504	4
1062319796266647552	2
1051491123942834176	2
993447874984857600	4
957688923328794624	1
1050326145869250560	4
1035271828787421184	4
997093100853121024	1
1005040727334772736	4
1004259230516432896	4
958778003294769152	4
965564475532247040	4
1026890472864841728	4
1039731011687514112	2
1074573710080831488	2
1028329354214948864	1
1022393365156048896	1
1015742970690179072	4
1039906491359223808	4
1014780989485219840	4
951760882710835200	4
1064220811203092480	1
1056178437851881600	4
1009860844887343104	2
1027569222690463744	4
1073881337877184512	4
1023334594152751104	4
1056175950830944256	4
961993579756482560	2
1066375938714333184	4
1010535957471416320	2
1037406015824822272	4
959429157997473792	2
1037668541871386624	4
1046810391265890304	2
1068593044851695616	4
979967968602939392	4
1059071825710379008	4
1042358541657534464	4
955823265544654848	4
991746276613066752	1
978780503372386304	4
1016329084572459008	4
1044672977323921408	4
981893627294121984	2
1027943450770067456	4
1010239941903814656	4
1025376142843363328	4
1062399970584784896	1
1037426898102640640	4
993215846720917504	4
972433278736261120	1
1030334457230835712	4
951158382026809344	4
1050135574730948608	2
1035166891403358208	4
1054360740113645568	4
1037795351518797824	4
1010418955096412160	4
1030084651992449024	4
1010876364029939712	2
1010782723718438912	4
1027263792756006912	4
1028618080723894272	1
964932192907464704	4
1072484225088143360	4
1041256758591856640	4
1063761745288839168	1
1026418141419712512	4
973258702676410368	4
972072117641543680	2
982683750483070976	4
1026731337166856192	4
1054679276631527424	2
1062092024168566784	1
962070018505654272	2
1032001527739805696	1
959339274066898944	4
1026946277492318208	1
965912296089374720	4
1031361768256413568	4
1060912945373290496	2
1071725403830714368	2
1054330251344601088	4
1011472309352325120	4
1027487464531865600	4
1041232321108688896	1
984702775207563264	3
1010604007986008064	4
953245099957325824	1
1061667955728154624	4
1029395905923796992	4
1044865869044744192	4
1037001408300691456	4
1009754497818734592	4
1040574140653219840	4
1013089757771919360	4
954021588076257280	4
1026062657198206976	1
982606296821190656	3
1041714515237318656	1
1044830204932358144	4
1042041859378438144	2
1052310016043245568	2
1025746062915584000	4
974426889166163968	1
1022302284284276736	4
1054634771928829952	4
950746025811218432	4
1063552908644495360	1
967554828120592384	4
1038379974678306816	2
1031277688051384320	4
1069727944745070592	4
954018975649845248	4
1063467223698812928	4
1014548533414977536	4
1065507763114131456	4
1010227790610919424	4
1079813894246449152	2
1065684268729421824	1
1062694843720318976	4
1075636890035019776	2
1050095406003224576	2
1076840673612058624	4
1037580777310101504	4
975839224401457152	2
1029041298697801728	2
1010145459799838720	4
1040895235478446080	4
984647411925532672	4
1028593744231231488	1
1026158515335913472	2
1027606520241053696	1
948971949195132928	4
1004278206063619968	2
1068861272899420160	4
1061188615802359808	4
1003619466238885888	4
1026860969555841024	4
1061992819227848704	4
970581110920015872	1
1026232622563946496	4
1052980125648736256	4
1034791760852070400	4
977961957725822976	4
976818062304391168	4
1043464286843150336	4
1041285227107233792	2
1010140069804625920	1
1064056368653570048	2
1026081772914831360	1
1025860002593079296	1
1022396678848970752	4
1011838132394905600	4
1009446547162124288	4
1036272503952498688	4
1012239265680502784	2
948373879340371968	4
1060425697599123456	4
965517683184865280	4
1010425397899661312	1
1008953122578944000	4
1061603450675433472	1
1059841568444686336	4
1049173827123593216	2
1041305931630473216	1
1014827012282863616	4
1059031253637312512	4
982011109963173888	4
1010133168635236352	4
979638243040940032	4
954838988908527616	2
1014900983774793728	4
1045952745268801536	4
987002829712785408	2
1029035842520670208	4
1010550798554685440	1
1019577804579590144	1
1046820656917168128	1
951079648996999936	4
1024016388820742144	3
1059569952410271744	4
1027099066185015296	4
972821544614486016	1
973280647245594624	1
1010208074701864960	1
1072182241432924160	2
1031306107166384128	1
1002224797454160000	4
1010188019234693120	4
1014518565838508032	4
1010202100939280384	4
1056992213375295488	4
1041594765320568832	4
997118790071701504	4
1040942444131475456	4
1027303002397466624	3
1071732067610828800	4
982567457662660608	4
1054338194886533120	4
1022210903079571456	1
1037397358898761728	1
986700345031254016	4
980038115359420416	4
991939684283703296	4
951173902293766144	4
977662746924896256	2
1027875471508353024	1
1026428187671179264	4
1063537029600948224	4
1046389028520701952	4
1025422670006046720	4
983368526235885568	1
960903755741958144	1
968056125718515712	4
1026382393891020800	1
1066832246726770688	1
1029100414128537600	1
1023839553583558656	4
1052246872377573376	1
1044869970075750400	2
989205606497226752	4
1010159282162200576	4
1068622399481028608	4
1054390615700635648	4
975861578972221440	4
1037629745792536576	4
989519738840715264	2
951053483427422208	4
1077086238673457152	4
967403706269520000	2
1026183503283740672	4
1037633038140796928	2
1028199467407876096	2
1047756266251194368	4
1026100439413088256	1
1029310394354069504	4
1069308152301215744	4
1000691056827142144	1
1041651883608293376	4
985888843961438208	4
1039937279307988992	4
1037952431164813184	4
983720235206356992	4
1027797025155371008	1
1026854089429315584	4
1044611985147678720	2
1040865147697410048	4
1076198335562874880	4
1029635024960860160	4
1026218954862329856	4
1043054061749264384	4
952888631131328512	4
1026515613110480896	4
1025799468443164672	4
1067711028887089152	2
1010518424634777600	4
1040634841388261376	4
1024037189955580032	4
1026158551306301440	4
1053621973337755648	4
1013320824273686528	2
950820530323673088	4
1042988561157386240	2
1037401762855088128	1
1037793579622576128	4
1077915341764915200	4
1050369835996086272	3
1039334770466062336	2
1027096314469859328	1
1057772555657011200	4
1037675682191552512	2
949299235933081600	4
1064431210158534656	1
1067361791741693952	2
1022213797900177408	1
953759443224809472	4
951076527386578944	4
1025726409094909952	4
1004248442187714560	4
968889629855420416	4
1028693385966706688	2
1075370920095694848	2
994903814082707456	4
1010193668307906560	4
1074940129087766528	1
1011161277832548352	1
1026398764859305984	4
1048606203121684480	4
1019548840041607168	1
1012741117559832576	4
1028566179248521216	4
1027827699140710400	4
1064558009601396736	4
995014022520098816	4
982232030120296448	4
1035884161054203904	3
979776812812324864	4
1051277880074936320	4
997211555677732864	4
959048759610150912	1
1063490250582958080	1
1029388963314851840	1
1061684442245275648	2
1049686941074157568	1
958306876386611200	4
1003957654895693824	1
1037748339079557120	4
1062612605158735872	1
968961162011463680	4
1037386579642404864	4
1017106033393750016	4
1021782974998765568	3
997951699900919808	4
1067797362360414208	1
1041921404952817664	1
1008232801957801984	4
1043230615297028096	4
1030717465918095360	1
1054414679332831232	4
1010201599464165376	4
1039896523499339776	1
952452120334229504	1
1041373649247326208	4
1045720204876140544	4
1001695656338247680	4
948510800221699968	4
1044649503708663808	1
1028617631291645952	4
1026861013273141248	1
1028646867519910016	4
956459907896705024	4
1026115267208904704	2
1027423535071985664	4
1037787280944128000	4
1049300814873939968	4
1010195275472887808	1
1014814467723550720	4
1048144671430639616	4
1013761231629545600	4
1037605417768153088	4
1010397547725238272	4
1034901325170057216	4
955540915728330752	2
1033597664083042304	4
990874561389490176	4
966647331079835648	4
1039652668103376896	4
978865888702148608	1
969626753886048256	4
1020616514867691520	4
1065311067893567488	2
993616492452306944	4
966986041214332928	4
967475797303930880	1
963024923584356352	4
1074644425471610880	4
1012393923417960448	4
1029692062344642560	4
1065879608652898304	4
970722078902153216	4
1026141463170744320	4
1011320943589945344	1
1026761832009219968	4
1018546231340142592	4
1079028567089000448	4
1010539615168663552	4
1037401258116751360	4
1010862914725654528	4
1067560540942336000	4
979301911567392768	4
1004267135676354560	2
1010811461453668352	4
1028360952318767104	3
1037808144850804736	4
[truncated: 12,307 more rows]
